# Supplementary material for: Femoral Anteversion Measured by the Surgical Transepicondylar Axis Is Correlated with the Tibial Tubercle–Roman Arch Distance in Patients with Lateral Patellar Dislocation
Source: Medicina (Kaunas). 2023 Feb 16;59(2):382. doi: 10.3390/medicina59020382 (PMC9959396; doi:10.3390/medicina59020382)
Supplement: Supplementary file 1 [file medicina-59-00382-s001.zip]

Archive with 2 entries (2 files):
- Figure S1 knee joint rotation.pdf
- Figure S2 patellar height.pdf
